# Supplementary material for: Safety and efficacy of tuberculosis vaccine candidates in low- and middle-income countries: a systematic review of randomised controlled clinical trials
Source: BMC Infect Dis. 2023 Feb 24;23:120. doi: 10.1186/s12879-023-08092-4 (PMC9951834; doi:10.1186/s12879-023-08092-4)
Supplement: Supplementary file 7 — Additional file 7. All adverse events and serious adverse events; N (%). Frequencies of all adverse events and serious adverse events reported from each trial by each trial arm. [file 12879_2023_8092_MOESM7_ESM.xlsx]

## Sheet: All AEs
	Local Pain	Ulceration or erosion	Erythema	Swelling	Exfoliation	Induration	Scarring	Crusting	Subcutaneous abscess	Axillary lymphadenopathy	Nodules	Fever	Arthralgia	Chills	Fatigue	Myalgia	Nausea	Headache	Malaise	Failure to thrive	Irritability	Upper Respiratory Tract Infection	Papular Rash	Diaper Dermatitis	Contusion	Cough	Diarrhoea	Dizziness	Dyspnoea	Feeling hot	Nasopharyngitis	Oropharyngeal pain	Productive Cough	Throat irritation	Toothache	Conjunctivitis	Eye discharge	GI Disorder	Vomiting	Furuncle	Gastroenteritis	Impetigo	Otitis media	Rash pustular	Respiratory tract infection	Sepsis	Septic rash	Tinea capitis	Heat rash
Montoya, 2013, M72/AS01B/E/D
M72/AS01E, 10μg (n=40)	-	-	-	-	-	-	-	-	-	-	-	4 (10)	-	-	-	1 (3)	-	5 (13)	0 (0)	-	-	-	-	-	1 (3)	3 (8)	0 (0)	1 (3)	1 (3)	0 (0)	15 (38)	1 (3)	3 (8)	2 (5)	1 (3)	-	-	-	-	-	-	-	-	-	-	-	-	-	-
M72/AS02D, 10μg (n=40)	-	-	-	-	-	-	-	-	-	-	-	4 (10)	-	-	-	0 (0)	-	7 (18)	0 (0)	-	-	-	-	-	2 (5)	6 (15)	1 (3)	5 (13)	0 (0)	1 (3)	10 (25)	4 (10)	2 (5)	3 (8)	0 (0)	-	-	-	-	-	-	-	-	-	-	-	-	-	-
M72/AS01E, 20μg (n=40)	-	-	-	-	-	-	-	-	-	-	-	5 (12)	-	-	-	0 (0)	-	11 (28)	2 (5)	-	-	-	-	-	0 (0)	13 (33)	3 (8)	4 (10)	1 (3)	4 (10)	18 (45)	1 (3)	2 (5)	3 (8)	3 (8)	-	-	-	-	-	-	-	-	-	-	-	-	-	-
M72/AS01B, 40μg (n=40)	-	-	-	-	-	-	-	-	-	-	-	3 (8)	-	-	-	0 (0)	-	7 (18)	2 (5)	-	-	-	-	-	0 (0)	11 (28)	1 (3)	2 (5)	2 (5)	1 (3)	16 (40)	3 (8)	3 (8)	2 (5)	1 (3)	-	-	-	-	-	-	-	-	-	-	-	-	-	-
Control group, M72/Saline, 40μg (n=10)	-	-	-	-	-	-	-	-	-	-	-	3 (30)	-	-	-	2 (20)	-	3 (30)	3 (30)	-	-	-	-	-	1 (10)	4 (40)	0 (0)	1 (10)	2 (20)	0 (0)	5 (50)	0 (0)	0 (0)	1 (10)	0 (0)	-	-	-	-	-	-	-	-	-	-	-	-	-	-
Control group, AS01B (n=10)	-	-	-	-	-	-	-	-	-	-	-	1 (10)	-	-	-	2 (20)	-	2 (20)	0 (0)	-	-	-	-	-	0 (0)	0 (0)	1 (10)	2 (20)	0 (0)	0 (0)	4 (40)	0 (0)	0 (0)	0 (0)	1 (10)	-	-	-	-	-	-	-	-	-	-	-	-	-	-
Idoko, 2014, M72/AS01E
Within EPI intervention 1 dose (n=47)	-	-	-	-	-	-	-	-	-	-	-	1 (2)	-	-	-	-	-	-	-	-	-	2 (4)	-	-	-	1 (2)	5 (10)	-	-	-	-	-	-	-	-	0 (0)	-	1 (2)	0 (0)	0 (0)	1 (2)	0 (0)	1 (2)	1 (2)	14 (28)	0 (0)	1 (2)	0 (0)	0 (0)
Within EPI intervention 2 doses (n=47)	-	-	-	-	-	-	-	-	-	-	-	3 (6)	-	-	-	-	-	-	-	-	-	0 (0)	-	-	-	0 (0)	8 (16)	-	-	-	-	-	-	-	-	0 (0)	-	0 (0)	1 (2)	1 (2)	0 (0)	1 (2)	0 (0)	0 (0)	21 (42)	0 (0)	0 (0)	0 (0)	1 (2)
Within EPI control group (n=48)	-	-	-	-	-	-	-	-	-	-	-	4 (8)	-	-	-	-	-	-	-	-	-	0 (0)	-	-	-	0 (0)	2 (4)	-	-	-	-	-	-	-	-	3 (6)	-	0 (0)	4 (8)	2 (4)	0 (0)	0 (0)	0 (0)	0 (0)	19 (38)	1 (2)	0 (0)	1 (2)	0 (0)
Outside EPI intervention 1 dose (n=50)	-	-	-	-	-	-	-	-	-	-	-	2 (4)	-	-	-	-	-	-	-	-	-	-	-	-	-	-	1 (2)	-	-	-	-	-	-	-	-	0 (0)	1 (2)	-	-	1 (2)	1 (2)	1 (2)	0 (0)	-	9 (17)	-	-	-	-
Outside EPI intervention 2 doses (n=50)	-	-	-	-	-	-	-	-	-	-	-	0 (0)	-	-	-	-	-	-	-	-	-	-	-	-	-	-	5 (11)	-	-	-	-	-	-	-	-	0 (0)	0 (0)	-	-	1 (2)	1 (2)	1 (2)	1 (2)	-	5 (32)	-	-	-	-
Outside EPI control group (n=50)	-	-	-	-	-	-	-	-	-	-	-	0 (0)	-	-	-	-	-	-	-	-	-	-	-	-	-	-	3 (6)	-	-	-	-	-	-	-	-	1 (2)	0 (0)	-	-	0 (0)	1 (2)	1 (2)	0 (0)	-	14 (29)	-	-	-	-
Kumarasamy, 2016, M72/ AS01E
HIV+ ART+ intervention group (n=40)	-	-	-	-	-	-	-	-	-	-	-	-	-	-	-	-	-	-	-	-	-	-	0 (0)	-	-	3 (8)	-	-	0 (0)	-	5 (13)	1 (3)	2 (5)	-	-	-	-	-	-	-	-	-	-	-	-	-	-	-	-
HIV+ ART+ control group (n=40)	-	-	-	-	-	-	-	-	-	-	-	-	-	-	-	-	-	-	-	-	-	-	1 (3)	-	-	1 (3)	-	-	0 (0)	-	4 (10)	1 (3)	4 (10)	-	-	-	-	-	-	-	-	-	-	-	-	-	-	-	-
HIV+ ART- intervention group (n=40)	-	-	-	-	-	-	-	-	-	-	-	-	-	-	-	-	-	-	-	-	-	-	3 (8)	-	-	7 (18)	-	-	2 (5)	-	6 (15)	2 (5)	2 (5)	-	-	-	-	-	-	-	-	-	-	-	-	-	-	-	-
HIV+ ART - control group (n=40)	-	-	-	-	-	-	-	-	-	-	-	-	-	-	-	-	-	-	-	-	-	-	1 (3)	-	-	5 (13)	-	-	0 (0)	-	4 (10)	1 (3)	4 (10)	-	-	-	-	-	-	-	-	-	-	-	-	-	-	-	-
HIV- intervention group (n=40)	-	-	-	-	-	-	-	-	-	-	-	-	-	-	-	-	-	-	-	-	-	-	0 (0)	-	-	0 (0)	-	-	0 (0)	-	1 (3)	0 (0)	1 (3)	-	-	-	-	-	-	-	-	-	-	-	-	-	-	-	-
HIV- control group (n=40)	-	-	-	-	-	-	-	-	-	-	-	-	-	-	-	-	-	-	-	-	-	-	0 (0)	-	-	3 (8)	-	-	0 (0)	-	1 (3)	0 (0)	0 (0)	-	-	-	-	-	-	-	-	-	-	-	-	-	-	-	-
Van Der Meeran, 2018, M72/AS01E
Intervention group (n=1786)	613 (34)	-	65 (4)	191 (11)	-	-	-	-	-	-	-	122 (7)	30 (2)	72 (4)	113 (6)	83 (5)	-	620 (35)	35 (2)	-	-	66 (4)	-	-	-	31 (2)	45 (3)	114 (6)	-	33 (2)	-	-	-	-	16 (1)	-	-	-	34 (2)	-	-	-	-	-	-	-	-	-	-
Control group (n=1787)	74 (4)	-	1 (<1)	7 (<1)	-	-	-	-	-	-	-	22 (1)	20 (1)	8 (<1)	51 (3)	24 (1)	-	339 (19)	5 (<1)	-	-	72 (4)	-	-	-	39 (2)	31 (2)	90 (5)	-	15 (1)	-	-	-	-	21 (1)	-	-	-	15 (1)	-	-	-	-	-	-	-	-	-	-
Sub-cohort of the intervention group (n=148)	121 (82)*	-	16 (11)*	34 (23)*	-	-	-	-	-	-	-	58 (39)*	-	-	102 (69)*	88 (60)*	-	102 (69)*	86 (58)*	-	-	-	-	-	-	-	-	-	-	-	-	-	-	-	-	-	-	-	-	-	-	-	-	-	-	-	-	-	-
Sub-cohort of the control group (n=151)	52 (34)*	-	2 (1)*	3 (2)*	-	-	-	-	-	-	-	23 (15)*	-	-	71 (47)*	45 (30)*	-	70 (46)*	40 (27)*	-	-	-	-	-	-	-	-	-	-	-	-	-	-	-	-	-	-	-	-	-	-	-	-	-	-	-	-	-	-
Nell, 2014, RUTI
5mg RUTI HIV - (n=12)	9 (39)	0 (0)	9 (39)	10 (43)	-	12 (52)	-	-	0 (0)	-	1 (4)	0 (0)	0 (0)	0 (0)	1 (4)	0 (0)	-	2 (9)	1 (4)	-	-	0 (0)	-	-	-	-	-	0 (0)	-	-	1 (4)	0 (0)	-	-	-	-	-	-	-	-	0 (0)	-	-	-	-	-	-	-	-
5mg RUTI HIV + (n=11)	4 (17)	0 (0)	9 (39)	5 (22)	-	10 (43)	-	-	0 (0)	-	0 (0)	0 (0)	1 (4)	0 (0)	0 (0)	0 (0)	-	1 (4)	1 (4)	-	-	1 (4)	-	-	-	-	-	1 (4)	-	-	2 (9)	0 (0)	-	-	-	-	-	-	-	-	0 (0)	-	-	-	-	-	-	-	-
25mg RUTI HIV - (n=12)	7 (29)	2 (8)	12 (50)	9 (38))	-	11 (46)	-	-	1 (4)	-	3 (13)	0 (0)	0 (0)	0 (0)	1 (4)	0 (0)	-	1 (4)	1 (4)	-	-	0 (0)	-	-	-	-	-	0 (0)	-	-	0 (0)	0 (0)	-	-	-	-	-	-	-	-	0 (0)	-	-	-	-	-	-	-	-
25mg RUTI HIV + (n=12)	8 (33)	2 (8)	11 (46)	10 (42)	-	11 (46)	-	-	1 (4)	-	9 (38)	0 (0)	0 (0)	0 (0)	1 (4)	0 (0)	-	1 (4)	2 (8)	-	-	1 (4)	-	-	-	-	-	0 (0)	-	-	1 (4)	0 (0)	-	-	-	-	-	-	-	-	0 (0)	-	-	-	-	-	-	-	-
50mg RUTI HIV - (n=12)	11 (46)	2 (8)	12 (50)	11 (46)	-	10 (42)	-	-	1 (4)	-	5 (21)	0 (0)	1 (4)	1 (4)	1 (4)	0 (0)	-	5 (21)	1 (4)	-	-	1 (4)	-	-	-	-	-	1 (4)	-	-	1 (4)	0 (0)	-	-	-	-	-	-	-	-	0 (0)	-	-	-	-	-	-	-	-
50mg RUTI HIV + (n=12)	9 (38)	5 (21)	12 (50)	11 (46)	-	12 (50)	-	-	1 (4)	-	7 (29)	0 (0)	0 (0)	0 (0)	1 (4)	1 (4)	-	4 (17)	1 (4)	-	-	2 (8)	-	-	-	-	-	1 (4)	-	-	4 (17)	0 (0)	-	-	-	-	-	-	-	-	1 (4)	-	-	-	-	-	-	-	-
HIV- control group (n=12)	5 (21)	0 (0)	5 (21)	2 (8)	-	3 (13)	-	-	0 (0)	-	0 (0)	1 (4)	1 (4)	0 (0)	0 (0)	0 (0)	-	3 (13)	0 (0)	-	-	0 (0)	-	-	-	-	-	0 (0)	-	-	2 (8)	1 (4)	-	-	-	-	-	-	-	-	0 (0)	-	-	-	-	-	-	-	-
HIV+ control group (n=12)	1 (4)	0 (0)	5 (21)	4 (17)	-	3 (13)	-	-	0 ()	-	0 (0)	0 (0)	1 (4)	0 (0)	0 (0)	0 (0)	-	3 (13)	0 (0)	-	-	0 (0)	-	-	-	-	-	0 (0)	-	-	3 (13)	0 (0)	-	-	-	-	-	-	-	-	0 (0)	-	-	-	-	-	-	-	-
Loxton, 2017, VPM1002
Intervention group (n=36)	-	16 (44)	32 (89)	-	-	24 (67)	33 (92)	16 (44)	4 (11)	14 (39)	28 (78)	-	-	-	-	-	-	-	-	-	-	-	-	-	-	-	-	-	-	-	-	-	-	-	-	-	-	-	-	-	-	-	-	-	-	-	-	-	-
Control group (n=12)	-	6 (50)	11 (92)	-	-	7 (58)	11 (92)	6 (50)	5 (42)	5 (42)	8 (67)	-	-	-	-	-	-	-	-	-	-	-	-	-	-	-	-	-	-	-	-	-	-	-	-	-	-	-	-	-	-	-	-	-	-	-	-	-	-
Suliman, 2019, H56:IC31
Without latent TB, 2x50µg (n=15)	8 (53)*	-	0 (0)*	0 (0)*	-	-	-	-	-	-	-	1 (7)*	2 (13)*	4 (27)*	4 (27)*	2 (13)*	3 (20)*	2 (13)	0 (0)	-	-	-	-	-	-	-	-	-	-	-	-	-	-	-	-	-	-	-	-	-	-	-	-	-	-	-	-	-	-
Without latent TB, 2x15µg (n=15)	5 (33)*	-	0 (0)*	0 (0)*	-	-	-	-	-	-	-	1 (7)*	1 (7)*	1 (7)*	3 (20)*	5 (33)*	2 (13)*	1 (7)	0 (0)	-	-	-	-	-	-	-	-	-	-	-	-	-	-	-	-	-	-	-	-	-	-	-	-	-	-	-	-	-	-
Without latent TB, 2x5µg (n=15)	9 (60)*	-	1 (7)*	1 (7)*	-	-	-	-	-	-	-	0 (0)*	1 (7)*	0 (0)*	3 (20)*	2 (13)*	1 (7)*	2 (13)	1 (7)	-	-	-	-	-	-	-	-	-	-	-	-	-	-	-	-	-	-	-	-	-	-	-	-	-	-	-	-	-	-
Without latent TB, 3x5µg (n=12)	2 (17)*	-	0 (0)*	0 (0)*	-	-	-	-	-	-	-	0 (0)*	0 (0)*	0 (0)*	0 (0)*	1 (8)*	1 (8)*	1 (8)	0 (0)	-	-	-	-	-	-	-	-	-	-	-	-	-	-	-	-	-	-	-	-	-	-	-	-	-	-	-	-	-	-
With latent TB, 2x5µg (n=12)	5 (42)*	-	1 (8)*	1 (8)*	-	-	-	-	-	-	-	1 (8)*	0 (0)*	0 (0)*	2 (17)*	2 (17)*	0 (0)*	1 (8)	0 (0)	-	-	-	-	-	-	-	-	-	-	-	-	-	-	-	-	-	-	-	-	-	-	-	-	-	-	-	-	-	-
With latent TB, 3x5mg (n=12)	5 (42)*	-	1 (8)*	1 (8)*	-	-	-	-	-	-	-	0 (0)	0 (0)*	1 (8)*	1 (8)*	1 (8)*	1 (8)*	1 (8)	1 (8)	-	-	-	-	-	-	-	-	-	-	-	-	-	-	-	-	-	-	-	-	-	-	-	-	-	-	-	-	-	-
Control group (n=17)	3 (18)*	-	0 (0)*	0 (0)*	-	-	-	-	-	-	-	1 (6)*	1 (6)*	5 (29)*	2 (12)*	1 (6)*	1 (6)*	1 (6)	0 (0)	-	-	-	-	-	-	-	-	-	-	-	-	-	-	-	-	-	-	-	-	-	-	-	-	-	-	-	-	-	-
Tameris, 2019, MTBVAC
Adult intervention group (n=9)	-	-	7 (78)*	9 (100)*	8 (89)*	-	8 (89)	-	-	-	-	-	-	-	2 (22)	2 (22)*	-	4 (44)*	1 (11)*	-	-	-	-	-	-	-	-	-	-	-	-	-	-	-	-	-	-	-	-	-	-	-	-	-	-	-	-	-	-
Adult control group (n=9)	-	-	9 (100)*	9 (100)*	5 (56)*	-	9 (100)	-	-	-	-	-	-	-	3 (33)	2 (22)*	-	5 (56)*	3 (33)*	-	-	-	-	-	-	-	-	-	-	-	-	-	-	-	-	-	-	-	-	-	-	-	-	-	-	-	-	-	-
Infant 2.5x103 CFU (n=9)	-	-	0 (0)*	0 (0)*	-	-	0 (0)	-	-	-	-	0 (0)*	-	-	-	-	-	-	-	2 (22)*	0 (0)*	6 (67)	2 (22)	2 (22)	-	-	-	-	-	-	-	-	-	-	-	-	-	-	-	-	-	-	-	-	-	-	-	-	-
Infant 2.5x104 CFU (n=9)	-	-	0 (0)*	0 (0)*	-	-	0 (0)	-	-	-	-	1 (11)*	-	-	-	-	-	-	-	2 (22)*	2 (22)*	3 (33)	3 (33)	3 (33)	-	-	-	-	-	-	-	-	-	-	-	-	-	-	-	-	-	-	-	-	-	-	-	-	-
Infant 2.5x105 CFU (n=10)	-	-	1 (10)*	8 (80)*	-	-	5 (50)	-	-	-	-	0 (0)*	-	-	-	-	-	-	-	1 (10)*	-0 (0)*	6 (6)	5 (50)	4 (40)	-	-	-	-	-	-	-	-	-	-	-	-	-	-	-	-	-	-	-	-	-	-	-	-	-
Infant control group (n=8)	-	-	4 (50)*	6 (75)*	-	-	7 (88)	-	-	-	-	1 (13)*	-	-	-	-	-	-	-	1 (13)*	3 (38)*	3 (38)	3 (38)	3 (38)	-	-	-	-	-	-	-	-	-	-	-	-	-	-	-	-	-	-	-	-	-	-	-	-	-
Munseri, 2020, DAR-901
Intervention group (n=315)	7 (3)*	0 (0)*	-	-	-	-	-	-	-	-	-	7 (3)*	-	-	-	-	-	-	-	-	-	-	-	-	-	-	-	-	-	-	-	-	-	-	-	-	-	-	-	-	-	-	-	-	-	-	-	-	-
Control group (n=310)	1 (<1)*	0 (0)*	-	-	-	-	-	-	-	-	-	1 (<1)*	-	-	-	-	-	-	-	-	-	-	-	-	-	-	-	-	-	-	-	-	-	-	-	-	-	-	-	-	-	-	-	-	-	-	-	-	-
Day, 2021, ID93 + GLA-SE
2mg ID93 + 2mg GLA-SE (2 doses) (n=15)	5 (33)*	-	0 (0)*	-	-	1 (7)*	-	-	-	-	-	1 (7)	1 (7)	0 (0)	0 (0)	3 (20)	0 (0)	0 (0)*	1 (7)	-	-	3 (20)*	-	-	-	-	-	-	-	-	-	-	-	-	-	-	-	-	-	-	-	-	-	-	-	-	-	-	-
10mg ID93 + 2mg GLA-SE (2 doses) (n=5)	4 (80)*	-	0 (0)*	-	-	0 (0)*	-	-	-	-	-	2 (40)	0 (0)	1 (20)	0 (0)	1 (20)	0 (0)	0 (0)*	0 (0)	-	-	1 (20)*	-	-	-	-	-	-	-	-	-	-	-	-	-	-	-	-	-	-	-	-	-	-	-	-	-	-	-
2mg ID93 + 5mg GLA-SE (2 doses) (n=14)	10 (71)*	-	4 (29)*	-	-	3 (21)*	-	-	-	-	-	1 (7)	1 (7)	2 (14)	3 (21)	3 (21)	1 (70)	0 (0)*	0 (0)	-	-	3 (21)*	-	-	-	-	-	-	-	-	-	-	-	-	-	-	-	-	-	-	-	-	-	-	-	-	-	-	-
2mg ID93 + 5mg GLA-SE (3 doses) (n=14)	7 (50)*	-	1 (7)*	-	-	3 (21)*	-	-	-	-	-	0 (0)	1 (7)	0 (0)	0 (0)	1 (7)	0 (0)	1 (7)*	0 (0)	-	-	1 (7)*	-	-	-	-	-	-	-	-	-	-	-	-	-	-	-	-	-	-	-	-	-	-	-	-	-	-	-
Control group (n=12)	3 (25)*	-	0 (0)*	-	-	0 (0)*	-	-	-	-	-	3 (25)	0 (0)	0 (0)	0 (0)	3 (25)	0 (0)	0 (0)*	0 (0)	-	-	3 (25)*	-	-	-	-	-	-	-	-	-	-	-	-	-	-	-	-	-	-	-	-	-	-	-	-	-	-	-
CFU: colony forming units
* Events were solicited
- Data not reported for this outcome
[truncated: 43 more columns]

## Sheet: SAEs
	Serious Adverse Events
Montoya, 2013, M72/AS01B/E/D
M72/AS01E, 10μg (n=40)	2 (5)
M72/AS02D, 10μg (n=40)	0 (0)
M72/AS01E, 20μg (n=40)	2 (5)
M72/AS01B, 40μg (n=40)	0 (0)
Control group, M72/Saline, 40μg (n=10)	0 (0)
Control group, AS01B (n=10)	0 (0)
Idoko, 2014, M72/AS01E
Within EPI intervention 1 dose (n=47)	1 (2)
Within EPI intervention 2 doses (n=47)	1 (2)
Within EPI control group (n=48)	1 (2)
Outside EPI intervention 1 dose (n=50)	3 (6)
Outside EPI intervention 2 doses (n=50)	2 (4)
Outside EPI control group (n=50)	3 (6)
Penn-Nicholson, 2015, M72/ AS01E
Intervention (n=40)	0 (0)
Control (n=20)	0 (0)
Kumarasamy, 2016, M72/ AS01E
HIV+ ART+ intervention group (n=40)	2 (5)
HIV+ ART+ control group (n=40)	0 (0)
HIV+ ART- intervention group (n=40)	3 (8)
HIV+ ART - control group (n=40)	0 (0)
HIV- intervention group (n=40)	0 (0)
HIV- control group (n=40)	0 (0)
Kumarasamy, 2018, M72/ AS01E
HIV+ ART+ intervention group (n=40)	1 (<1)b
HIV+ ART+ control group (n=40)	0 (0)b
HIV+ ART- intervention group (n=40)	0 (0)b
HIV+ ART - control group (n=40)	0 (0)b
HIV- intervention group (n=40)	0 (0)b
HIV- control group (n=40)	0 (0)b
Van Der Meeran, 2018, M72/AS01E
Intervention group (n=1786)	-
Control group (n=1787)	-
Tait 2019, M72/ AS01E
Intervention group (n=1786)	51 (3)c
Control group (n=1787)	64 (4)c
Nell, 2014, RUTI
HIV+ intervention group (n=35)	1 (<1)
HIV+ control group (n=12)	0 (0)
HIV- intervention group (n=36)	1 (<1)
HIV- control group (n=12)	0 (0)
Loxton, 2017, VPM1002
Intervention group (n=36)	2 (6)
Control group (n=12)	0 (0)
Suliman, 2019, H56:IC31
Without latent TB, 2x50µg (n=15)	0 (0)
Without latent TB, 2x15µg (n=15)	0 (0)
Without latent TB, 2x5µg (n=15)	-
Without latent TB, 3x5µg (n=12)	-
With latent TB, 2x5µg (n=12)	-
With latent TB, 3x5mg (n=12)	-
With and without latent TB, 2x5µg (n=27)	2 (7)
With and without latent TB, 3x5mg (n=24)	0 (0)
Control group (n=17)	0 (0)
Tameris, 2019, MTBVAC
Adult intervention group (n=9)	1 (11)
Adult control group (n=9)	0 (0)
Infant 2.5x103 CFU (n=9)	1 (11)
Infant 2.5x104 CFU (n=9)	2 (22)
Infant 2.5x105 CFU (n=10)	2 (20)
Infant control group (n=8)	1 (13)
Munseri, 2020, DAR-901
Intervention group (n=315)	6 (2)
Control group (n=310)	3 (1)
Day, 2021, ID93 + GLA-SE
2mg ID93 + 2mg GLA-SE (2 doses) (n=15)	0 (0)
10mg ID93 + 2mg GLA-SE (2 doses) (n=5)	0 (0)
2mg ID93 + 5mg GLA-SE (2 doses) (n=14)	0 (0)
2mg ID93 + 5mg GLA-SE (3 doses) (n=14)	0 (0)
Control group (n=12)	2 (17)
- Data not reported for this outcome
a CFU (Colony Forming Units) – measurement of the number of viable bacteria in a sample
b The SAEs reported in Kumarasamy 2018 are in addition to those reported in Kumarasamy 2016
c The SAEs reported in Tait 2019 include the SAEs reported in Van der Meeren 2018
